# Supplementary material for: South African Myxococcota: an untapped resource for microbial ecolo gy and biotechnology
Source: Appl Microbiol Biotechnol. 2025 Aug 30;109(1):192. doi: 10.1007/s00253-025-13586-z (PMC12397197; doi:10.1007/s00253-025-13586-z)
Supplement: Supplementary file 1 — Supplementary Information 1 (XLSX 17.5 KB) [file 253_2025_13586_MOESM1_ESM.xlsx]

## Sheet: Sheet1
Applied Microbiology and Biotechnology: Supplementary Information 1
Table S1 Metadata table of Myxococcota type strains with genomic and ecological attributes. Includes taxonomic classification, binomial nomenclature, strain identifiers, isolation sources, geographical origins, and corresponding GenBank/NCBI references.
Phylum	Class	Order	Family	Genus	Species	Binomial	Strain (DSMZ Number)	DSMZ Link	Isolation Source	Country/Origin	Accession (16S rRNA)	NCBI link
Myxococcota	Myxococcia	Myxococcales	Myxococcaceae	Aggregicoccus	edonensis	Aggregicoccus edonensis	27872	https://www.dsmz.de/collection/catalogue/details/culture/DSM-27872	Soil	Japan	KF767690	https://www.ncbi.nlm.nih.gov/nuccore/KF767690
Myxococcota	Myxococcia	Myxococcales	Myxococcaceae	Vitiosangium	cumulatum	Vitiosangium cumulatum	102952	https://www.dsmz.de/collection/catalogue/details/culture/DSM-102952	Soil	Nepal	KX430042	https://www.ncbi.nlm.nih.gov/nuccore/KX430042
Myxococcota	Myxococcia	Myxococcales	Myxococcaceae	Archangium	gephyra	Archangium gephyra	2261	https://www.dsmz.de/collection/catalogue/details/culture/DSM-2261	Soil	Canada	DQ768106	https://www.ncbi.nlm.nih.gov/nuccore/DQ768106
Myxococcota	Myxococcia	Myxococcales	Myxococcaceae	Cystobacter	fuscus	Cystobacter fuscus	2262	https://www.dsmz.de/collection/catalogue/details/culture/DSM-2262	Soil	Canada	KP306730	https://www.ncbi.nlm.nih.gov/nuccore/KP306730
Myxococcota	Myxococcia	Myxococcales	Myxococcaceae	Melittangium	lichenicola	Melittangium lichenicola	2275	https://www.dsmz.de/collection/catalogue/details/culture/DSM-2275	Soil	Canada	DQ768126	https://www.ncbi.nlm.nih.gov/nuccore/DQ768126
Myxococcota	Myxococcia	Myxococcales	Myxococcaceae	Corallococcus	coralloides	Corallococcus coralloides	2259	https://www.dsmz.de/collection/catalogue/details/culture/DSM-2259	Soil	Canada	AJ811588	https://www.ncbi.nlm.nih.gov/nuccore/AJ811588
Myxococcota	Myxococcia	Myxococcales	Myxococcaceae	Pyxidicoccus	fallax	Pyxidicoccus fallax	14698	https://www.dsmz.de/collection/catalogue/details/culture/DSM-14698	Soil with decaying plant material	Greece	DQ768123	https://www.ncbi.nlm.nih.gov/nuccore/DQ768123
Myxococcota	Myxococcia	Myxococcales	Myxococcaceae	Myxococcus	fulvus	Myxococcus fulvus	434	https://www.dsmz.de/collection/catalogue/details/culture/DSM-434	Deer faeces	United States of America	AJ233917	https://www.ncbi.nlm.nih.gov/nuccore/AJ233917
Myxococcota	Myxococcia	Myxococcales	Myxococcaceae	Hyalangium	minutum	Hyalangium minutum	14724	https://www.dsmz.de/collection/catalogue/details/culture/DSM-14724	Soil with decaying plant material	Japan	AJ233949	https://www.ncbi.nlm.nih.gov/nuccore/AJ233949
Myxococcota	Myxococcia	Myxococcales	Myxococcaceae	Stigmatella	hybrida	Stigmatella hybrida	14722	https://www.dsmz.de/collection/catalogue/details/culture/DSM-14722	Soil with decaying plant material	Greece	DQ768129	https://www.ncbi.nlm.nih.gov/nuccore/DQ768129
Myxococcota	Myxococcia	Myxococcales	Anaeromyxobacteraceae	Anaeromyxobacter	dehalogenans	Anaeromyxobacter dehalogenans	21875	https://www.dsmz.de/collection/catalogue/details/culture/DSM-21875	Stream sediment	USA	AF382396	https://www.ncbi.nlm.nih.gov/nuccore/AF382396
Myxococcota	Myxococcia	Myxococcales	Vulgatibacteraceae	Vulgatibacter	incomptus	Vulgatibacter incomptus	27710	https://www.dsmz.de/collection/catalogue/details/culture/DSM-27710	Forest soil	Japan	AB847448	https://www.ncbi.nlm.nih.gov/nuccore/AB847448
Myxococcota	Polyangia	Polyangiales	Polyangiaceae	Labilithrix	luteola	Labilithrix luteola	27648	https://www.dsmz.de/collection/catalogue/details/culture/DSM-27648	Forest soil	Japan	AB847449	https://www.ncbi.nlm.nih.gov/nuccore/AB847449
Myxococcota	Polyangia	Polyangiales	Polyangiaceae	Chondromyces	apiculatus	Chondromyces apiculatus	14605	https://www.dsmz.de/collection/catalogue/details/culture/DSM-14605	Soil with decaying plant material	Costa Rica	AJ233938	https://www.ncbi.nlm.nih.gov/nuccore/AJ233938
Myxococcota	Polyangia	Polyangiales	Polyangiaceae	Minicystis	rosea	Minicystis rosea	24000	https://www.dsmz.de/collection/catalogue/details/culture/DSM-24000	Soil with decaying plant material	Philippines	GU249616	https://www.ncbi.nlm.nih.gov/nuccore/GU249616
Myxococcota	Polyangia	Polyangiales	Polyangiaceae	Byssovorax	cruenta	Byssovorax cruenta	14553	https://www.dsmz.de/collection/catalogue/details/culture/DSM-14553	Soil with decaying plant material	USA	AJ833647	https://www.ncbi.nlm.nih.gov/nuccore/AJ833647
Myxococcota	Polyangia	Polyangiales	Polyangiaceae	Sorangium	cellulosum	Sorangium cellulosum	14627	https://www.dsmz.de/collection/catalogue/details/culture/DSM-14627	Soil with decaying plant material	Greece	FJ457641	https://www.ncbi.nlm.nih.gov/nuccore/FJ457641
Myxococcota	Polyangia	Polyangiales	Polyangiaceae	Polyangium	fumosum	Polyangium fumosum	14668	https://www.dsmz.de/collection/catalogue/details/culture/DSM-14668	Soil with decaying plant material	USA	GU207879	https://www.ncbi.nlm.nih.gov/nuccore/GU207879
Myxococcota	Polyangia	Polyangiales	Polyangiaceae	Phaselicystis	flava	Phaselicystis flava	21295	https://www.dsmz.de/collection/catalogue/details/culture/DSM-21295	Forest soil	Philippines	EU545827	https://www.ncbi.nlm.nih.gov/nuccore/EU545827
Myxococcota	Polyangia	Polyangiales	Sandaracinaceae	Sandaracinus	amylolyticus	Sandaracinus amylolyticus	53668	https://www.dsmz.de/collection/catalogue/details/culture/DSM-53668	Soil with plant residues	India	HQ540311	https://www.ncbi.nlm.nih.gov/nuccore/HQ540311
Myxococcota	Polyangia	Haliangiales	Haliangiaceae	Haliangium	tepidum	Haliangium tepidum	14436	https://www.dsmz.de/collection/catalogue/details/culture/DSM-14436	Coastal sands	Japan	AB062751	https://www.ncbi.nlm.nih.gov/nuccore/AB062751
Myxococcota	Polyangia	Nannocystales	Nannocystaceae	Nannocystis	exedens	Nannocystis exedens	71	https://www.dsmz.de/collection/catalogue/details/culture/DSM-71	Soil	USA	AJ233946	https://www.ncbi.nlm.nih.gov/nuccore/AJ233946
Myxococcota	Polyangia	Nannocystales	Nannocystaceae	Enhygromyxa	salina	Enhygromyxa salina	15217	https://www.dsmz.de/collection/catalogue/details/culture/DSM-15217	Coastal mud	Japan	NR_024807.1	https://www.ncbi.nlm.nih.gov/nuccore/NR_024807.1
Myxococcota	Polyangia	Nannocystales	Nannocystaceae	Pseudenhygromyxa	salsuginis	Pseudenhygromyxa salsuginis	21377	https://www.dsmz.de/collection/catalogue/details/culture/DSM-21377	Mud from an estuarine marsh	Japan	AB303310	https://www.ncbi.nlm.nih.gov/nuccore/AB303310
Myxococcota	Polyangia	Nannocystales	Nannocystaceae	Plesiocystis	pacifica	Plesiocystis pacifica	14875	https://www.dsmz.de/collection/catalogue/details/culture/DSM-14875	Semi-dried seagrass	Japan	AB083432	https://www.ncbi.nlm.nih.gov/nuccore/AB083432
