# Supplementary material for: South African Myxococcota: an untapped resource for microbial ecolo gy and biotechnology
Source: Appl Microbiol Biotechnol. 2025 Aug 30;109(1):192. doi: 10.1007/s00253-025-13586-z (PMC12397197; doi:10.1007/s00253-025-13586-z)
Supplement: Supplementary file 2 — Supplementary Information 2 (XLSX 28.1 KB) [file 253_2025_13586_MOESM2_ESM.xlsx]

## Sheet: Table S2
Applied Microbiology and Biotechnology: Supplementary Information 2
Table S2 Classification of Myxococcota-derived secondary metabolites exhibiting antifungal activity (adapted from Bhat et al. 2021; Saggu et al. 2023; Wang et al. 2024)
Biosynthetic Class†	Structural Class	Compound	Myxococcota (Genus & species)‡	Antifungal ActivityФ	Reference₮
PK	Cyclolactone tetrahydropyran-containing	Ambruticin	Sorangium cellulosum 25532	Coccidioides immitis (<0.025 µg/mL); Histoplasma capsulatum (0.195 µg/mL); Blastomyces dermatitidis (0.04 µg/mL); Cryptococcus neoformans (100.0 µg/mL); Paracoccidioides brasiliensis (50.0 µg/mL); Candida parapsilosis (0.78 µg/mL); Trichophyton mentagrophytes (0.04 µg/mL); Microsporum audouinii (0.02 µg/mL); Epidermophyton floccosum (0.01 µg/mL); Aspergillus flavus (1.56 µg/mL); Rhizopus nigrican…	Ringel et al. (1977)
PK	Hydroxylated macrodiolide	Archazolid	Archangium gephyra Ar 3548	Hansenula anomala (7 mm); Metschnikowia pulcherrima (10 mm); Pichia membranifaciens (10 mm); Saccharomyces cerevisiae (9 mm); Torulopsis glabrata (10 mm); Aspergillus niger (11 mm); Botrytis cinerea (8 mm); Mucor hiemalis (10 mm); Pythium debaryanum (20 mm); Ustilago zeae (12 mm)	Sasse et al. (2003b)
PK	Furanone-containing compound	Aurafuron	Stigmatella aurantiaca DW4/3-1	Aspergillus fumigatus; Mucor hiemalis (17 mm; 22 mm); Trichoderma koningii (17 mm)	Kunze et al. (2005)
PK	N-Acyl-dipeptide	Crocacin	Chondromyces crocatus Cm c2, Cm c3 & Cmc; Chondromyces pediculatus Cm p17	Candida albicans (16 mm); Metschnikowia pulcherrima (22 mm); Saccharomyces cerevisiae (29 mm); Schizosaccharomyces pombe (24 mm); Torulopsis glabrata (23 mm); Botrytis cinerea (20 mm); Gibberella fujikuroi (24 mm); Trichoderma koningii (23 mm); Mucor hiemalis (9 mm); Pythium debaryanum (17 mm); Rhizopus arrhizus (13 mm)	Kunze et al. (1994)
				Saccharomyces cerevisiae (10 µg/mL; 12.5 µg/mL; 100 µg/mL; 0.0014 µg/mL)	Jansen et al. (1999)
PK	Benzo-fused macrolactone	Cruentaren	Byssovorax cruenta Ha r1	Candida albicans (24 mm); Metschnikowia pulcherrima (22 mm); Saccharomyces cerevisiae (28 mm; 33 mm); Rhodotorula glutinis (23 mm); Botrytis cinerea (26 mm); Mucor hiemalis (28 mm); Rhizopus arrhizus (25 mm)	Kunze et al. (2006)
PK	Macrodiolide	Disorazol	Sorangium cellulosum So ce 12	Mucor hiemalis (20 mm; 0.3 µg/mL); Rhodotorula glutinis (22 mm; 0.16 µg/mL); Aspergillus niger (23 mm; 0.16 µg/mL); Trichoderma harzianum (30 mm; 0.62 µg/mL); Sclerotinia sclerotiorum (22 mm; 0.5 µg/mL); Ustilago maydis (21 mm; 0.08 µg/mL)	Irschik et al. (1995a)
PK	Macrolactone	Epothilone	Sorangium cellulosum So ce90	Mucor hiemalis (20 µg/mL)	Gerth et al. (1996b)
PK	Aliphatic acid	Gephyronic acid	Archangium gephyra Ar 3895	Candida albicans (18 mm; 2.5 µg/mL); Hansenula anomala (34 mm; 0.8 µg/mL); Lipomyces lipofer (24 mm; 1.6 µg/mL); Metschnikowia pulcherrima (20 mm; 1.2 µg/mL); Torulopsis glabrata (30 mm; 0.8 µg/mL); Aspergillus niger (21 mm; 25 µg/mL); Botrytis cinerea (13 mm; 25 µg/mL); Trichoderma koningii (21 mm; 25 µg/mL); Ustilago zeae (40 mm; 2.5 µg/mL)	Sasse et al. (1995)
PK	Polyene macrolactone	Haliangicin	Haliangium luteum AJ-13395	Aspergillus niger (12.5 µg/mL); Aspergillus fumigatus (6.3 µg/mL); Botrytis cinerea (3.1 µg/mL); Fusarium sp. (6.3 µg/mL); Mucor hiemalis (12.5 µg/mL); Pythium ultimum (0.4 µg/mL); Saprolegnia parasitica (0.1 µg/mL)	Fudou et al. (2001a; 2001b)
PK	Furanone-containing compound	Hyafurone	Hyalangium minutum NOCB-2T & Hym-3	Mucor hiemalis (67 µg/mL; >67 µg/mL)	Okanya et al. (2014)
PK	Quinone-containing compound	Hyaladione	Hyalangium minutum NOCB-2T	Mucor hiemalis (16.5 µg/mL); Schizosaccharomyces pombe (>33.3 µg/mL); Rhodotorula glutinis (1.7 µg/mL); Pichia anomala (33.3 µg/mL); Candida albicans (>33.3 µg/mL)	Okanya et al. (2012)
PK	Furanone-α-pyrone compound	Hyapyrone	Hyalangium minutum NOCB-2T & Hym-3	Mucor hiemalis (33.3 µg/mL)	Okanya et al. (2014)
PK	Macrolactone	Jerangolid	Sorangium cellulosum So ce 307	Mucor hiemalis (40 mm; 0.07 µg/mL); Hansenula anomala (35 mm; 0.07 µg/mL); Pichia membranifaciens (30 mm; 0.4 µg/mL); Debaryomyces hansenii (18 mm; 0.4 µg/mL); Alternaria solani (10 mm; 0.6 µg/mL); Trichoderma hamatum (40 mm; 7.0 µg/mL); Botrytis cinerea (40 mm; 7.0 µg/mL); Candida albicans (14 mm; 4.2 µg/mL); Trichosporon terrestre (50 mm; 0.13 µg/mL)	Gerth et al. (1996a)
PK	Coumarin-derived polyphenol	Myxocoumarin	Stigmatella aurantiaca MYX-030	Botrytis cinerea (200 mg/L); Magnaporthe grisea (67 mg/L); Phaeosphaeria nodorum (67 mg/L)	Gulder et al. (2013)
PK	Pyrone-oxazole-pyrrole hybrid	Pyrronazol	Nannocystis pusilla Ari7 & Na a174	Mucor hiemalis (33.3 µg/mL)	Jansen et al. (2014b)
PK	α-Pyrone macrolactone	Ratjadone	Sorangium cellulosum So ce360	Pythium debaryanum (30 mm; 0.3 µg/mL); Phytophthora drechsleri (30 mm; 0.04 µg/mL); Absidia glauca (35 mm; 0.3 µg/mL); Mucor hiemalis (30 mm; 0.09 µg/mL); Schizosaccharomyces pombe (38 mm; 0.09 µg/mL); Ceratocystis ulmi (10 mm; 0.6 µg/mL); Alternaria solani (10 mm; 0.6 µg/mL); Monilia brunnea (40 mm; 0.3 µg/mL); Psilocybe montana (38 mm; 0.08 µg/mL)	Gerth et al. (1995)
PK	Polyene macrodiolide	Rhizopodin	Myxococcus stipitatus Mx f164	Saccharomyces cerevisiae (11 mm); Torulopsis glabrata (7 mm); Athelia rolfsii (11 mm); Cercospora beticola (27 mm); Mucor hiemalis (18 mm); Rhizopus oryzae (11 mm); Ustilago zeae (11 mm)	Sasse et al. (1993)
PK	Macrolactone	Ripostatin	Sorangium cellulosum So ce377	Debaryomyces hansenii (10 mm; 80 µg/mL); Pichia membranifaciens (8 mm; >40 µg/mL); Nadsonia fulvescens (10 mm; 20 µg/mL); Mucor hiemalis (10 mm); Aspergillus niger (10 mm)	Irschik et al. (1995c)
PK	Macrolactone	Soraphen	Sorangium cellulosum So ce26	Debaryomyces hansenii (29 mm; 0.4 µg/mL); Candida albicans (25 mm; 0.06 µg/mL); Nematospora coryli (35 mm; 0.3 µg/mL); Saccharomyces cerevisiae (20 mm; 1.0 µg/mL); Kloeckera corticis (39 mm; 0.4 µg/mL); Rhodotorula glutinis (21 mm; 1.0 µg/mL); Mucor hiemalis (30 mm; 0.03 µg/mL); Rhizopus arrhizus (10 mm; 4.0 µg/mL); Ustilago zeae (10 mm; 4.0 µg/mL); Botrytis cinerea (33 mm; 0.15 µg/mL); Ceratocys…	Gerth et al. (1994)
PK	Spiroketal-containing compound	Spirangien	Sorangium cellulosum So ce90	Pichia membranifaciens (24 mm); Rhodotorula glutinis (19 mm); Botrytis cinerea (11 mm)	Niggemann et al. (2005)
PK	γ-Chromone compound	Stigmatellin	Stigmatella aurantiaca Sg a15	Candida albicans (2.5 µg/mL); Debaryomyces hansenii (0.3 µg/mL); Hansenula anomala (2.5 µg/mL); Nadsonia fulvescens (2.5 µg/mL); Saccharomyces cerevisiae (0.5 µg/mL); Torulopsis glabrata (0.5 µg/mL); Paecilomyces variotii (16 mm); Penicillium digitatum (8 mm); Polyporus sp. (7 mm); Polystictus sp. (7 mm); Rhizoctonia solani (20 mm)	Kunze et al. (1984)
NRP	Cyclic non-ribosomal peptide	Argyrin	Archangium gephyra Ar 8082	Botrytis cinerea (12 mm); Pythium debaryanum (10 mm)	Sasse et al. (2002)
				Botrytis cinerea (13 mm); Pythium debaryanum (10 mm)
				Botrytis cinerea (11 mm)
NRP	Citrate hydroxamate siderophore	Nannochelin	Nannocystis exedens Na e485	Rhizopus arrhizus (18 mm)	Kunze et al. (1992a)
				Candida albicans (15 mm); Trichoderma koningii (25 mm); Rhizopus arrhizus (18 mm)
				Rhizopus arrhizus (15 mm)
NRP	Cyclic non-ribosomal peptide	Pedein	Chondromyces pediculatus Cm p3	Candida albicans (32 mm; 27 mm); Rhodotorula glutinis (28 mm); Saccharomyces cerevisiae (20 mm); Schizosaccharomyces pombe (24 mm); Torulopsis glabrata (23 mm); Botrytis cinerea (22 mm); Gibberella fujikuroi (26 mm); Pythium debaryanum (27 mm); Rhizopus arrhizus (35 mm); Trichoderma koningii (23 mm); Ustilago maydis (27 mm)	Kunze et al. (2008)
NRP	Phenylpyrrole halogenated	Pyrrolnitrin	Myxococcus fulvus Mx f147	Mucor hiemalis (0.1 - 0.2 µg/mL); Rhizopus stolonifer (0.1 - 0.2 µg/mL)	Gerth et al. (1982)
NRP	Macrocyclic depsipeptide	Vioprolide	Archangium violaceum Cb vi3	Pythium debaryanum (Not reported)	Schummer et al. (1996)
PK/NRP	Cyclic depsipeptide	Aetheramides	Aetherobacter rufus SBSr003	Candida albicans (20 µg/disc)	Plaza et al. (2012)
PK/NRP	Isochromanone-containing compound	Ajudazol	Chondromyces crocatus Cm c5	Botrytis cinerea (10 mm); Trichoderma koningii (21 mm); Gibberella fujikuroi (17 mm); Ustilago maydis (13 mm)	Kunze et al. (2004)
PK/NRP	Quinolone derivative	Aurachin	Stigmatella aurantiaca Sg a15	Debaryomyces hansenii (50 µg/mL; 10 µg/mL; 10 µg/mL; 10 µg/mL)	Kunze et al. (1987)
				Saccharomyces cerevisiae (50 µg/mL; 0.19 µg/mL; 10 µg/mL)
PK/NRP	Macrolactone	Chivosazol	Sorangium cellulosum So ce12	Mucor hiemalis (10 mm; 10 µg/mL); Rhodotorula glutinis (10 mm; 10 µg/mL); Ustilago maydis (13 mm; 0.17 µg/mL); Saccharomyces cerevisiae (16 mm; 0.3 µg/mL); Candida albicans (17 mm; 0.6 µg/mL); Debaryomyces hansenii (13 mm; 0.25 µg/mL); Hansenula anomala (17 mm; 0.125 µg/mL)	Irschik et al. (1995b)
PK/NRP	Cyclodepsipeptide	Chondramide	Chondromyces crocatus Cm c2 & Cm c5	Candida albicans (13 mm; 12 mm; 12 mm); Hansenula anomala (12 mm); Lipomyces lipofer (11 mm); Torulopsis glabrata (9 mm)	Kunze et al. (1995)
				Candida albicans (14 mm; 12 mm; 13 mm); Hansenula anomala (13 mm); Lipomyces lipofer (14 mm); Schizosaccharomyces pombe (16 mm); Torulopsis glabrata (14 mm)
				Candida albicans (9 mm; 12 mm; 9 mm); Hansenula anomala (7 mm); Lipomyces lipofer (9 mm); Torulopsis glabrata (9 mm)
				Candida albicans (12 mm; 13mm; 12 mm); Hansenula anomala (12 mm); Lipomyces lipofer (12 mm); Torulopsis glabrata (11 mm)
PK/NRP	Chlorinated styrene-like compound	Chondrochloren	Chondromyces crocatus Cm c5	Schizosaccharomyces pombe (10 mm)	Jansen et al. (2003)
PK/NRP	N-Acylpeptide	Cyrmenin	Cystobacter armeniaca Cb a24; Archangium gephyra Ar 9944	Candida albicans (18 mm; 19 mm; 19 mm); Hansenula anomala (15 mm; 16 mm; 14 mm); Metschnikowia pulcherrima (14 mm; 14 mm; 13 mm); Saccharomyces cerevisiae (25 mm; 28 mm; 28 mm); Aspergillus niger (17 mm; 18 mm; 19 mm); Botrytis cinerea (23 mm; 21 mm; 23 mm); Pythium debaryanum (29 mm; 23 mm; 23 mm); Trichoderma koningii (30 mm; 18 mm; 17 mm); Ustilago zeae (22 mm; 16 mm; 17 mm)	Sasse et al. (2003a)
PK/NRP	Bithiazole-containing compound	Cystothiazole	Cystobacter fuscus AJ-13278	Candida albicans (24 mm; 0.4 µg/mL); Saccharomyces cerevisiae (30 mm; 0.1 µg/mL); Aspergillus fumigatus (24 mm; 1.6 µg/mL); Botrytis cinerea (18 mm; 1.6 µg/mL); Trichoderma reesei (10 mm; 6.3 µg/mL)	Ojika et al. (1998)
PK/NRP	Furanone-pyrroline compound	Hyapyrroline	Hyalangium minutum NOCB-2T & Hym-3	Mucor hiemalis (67 µg/mL); Schizosaccharomyces pombe (>67 µg/mL); Rhodotorula glutinis (>67 µg/mL); Pichia anomala (>67 µg/mL); Candida albicans (>67 µg/mL)	Okanya et al. (2014)
				Mucor hiemalis (>67 µg/mL); Schizosaccharomyces pombe (>67 µg/mL); Rhodotorula glutinis (>67 µg/mL); Pichia anomala (>67 µg/mL); Candida albicans (>67 µg/mL)
PK/NRP	Oxazole-containing compound	Icumazole	Sorangium cellulosum So ce701	Mucor hiemalis (1.25 µg/mL); Botrytis cinerea (0.04 µg/mL); Pythium debaryanum (0.3 µg/mL); Sclerotinia sclerotiorum (1.25 µg/mL); Rhodotorula glutinis (0.3 µg/mL).	Barbier et al. (2012)
PK/NRP	Prenylated indole compound	Indiacen	Sandaracinus amylolyticus NOSO-4T	Mucor hiemalis (16.6 µg/mL; 16.6 µg/mL)	Steinmetz et al. (2012)
PK/NRP	Indole-thiazole compound	Indothiazinone	Sorangiineae bacterium 706	Schizosaccharomyces pombe (67 µg/mL)	Jansen et al. (2014a)
				Rhodotorula glutinis (67 µg/mL)
				Candida albicans (67 µg/mL)
				Nematospora coryli (33.3 µg/mL)
				Trichosporon oleaginosus (67 µg/mL)
				Mucor hiemalis (33.3 µg/mL; 67 µg/mL)
				Aspergillus clavatus (33.3 µg/mL; 67 µg/mL)
				Debaryomyces hansenii (67 µg/mL)
PK/NRP	Macrodiolide with spiroketal and pyrrole units	Leupyrrin	Sorangium cellulosum So ce705 & So ce690	Candida albicans (>2.5 µg/mL); Rhodotorula glutinis (0.25 µg/mL); Aspergillus niger (0.8 µg/mL); Botrytis cinerea (0.8 µg/mL); Mucor hiemalis (0.3 µg/mL)	Bode et al. (2003)
PK/NRP	Bithiazole-containing compound	Melithiazol	Melittangium lichenicola Me l26 & Me l46; Archangium gephyra Ar 7747; Myxococcus stipitatus Mx s64	Hansenula anomala (14 - 30 mm); Metschnikowia pulcherrima (16 - 33 mm); Botrytis cinerea (18 - 34 mm); Pythium debaryanum (19 - 38 mm)	Sasse et al. (1999)
PK/NRP	Cyclic depsipeptide	Microsclerodermin	Jahnella sp. MSr9139; Sorangium cellulosum So ce38	Candida albicans (0.16 µg/mL)	Hoffmann et al. (2013)
				Candida albicans (18 µg/mL)
				Candida albicans (6.8 µg/mL)
PK/NRP	Cyclodepsipeptide	Miuraenamide	Paraliomyxa miuraensis SMH-27-4	Absidia spinosa (12.5 µg/mL); Phytophthora capsici (0.4 µg/mL); Rhizopus oryzae (6.3 µg/mL); Trichophyton mentagrophytes (12.5 µg/mL); Candida rugosa (12.5 µg/mL); Pichia burtonii (25 µg/mL); Rhodotorula minuta (12.5 µg/mL)	Iizuka et al. (2006)
PK/NRP	Thiazole-containing compound	Myxothiazol	Myxococcus fulvus HKI 722	Sporobolomyces salmonicolor (11 mm)	Schieferdecker et al. (2014)
				Sporobolomyces salmonicolor (20 mm); Penicillium notatum (20 mm)
				Sporobolomyces salmonicolor (19 mm); Penicillium notatum (19 mm)
				Sporobolomyces salmonicolor (10 mm); Penicillium notatum (10 mm)
PK/NRP	Linear polyene	Myxalamid	Myxococcus xanthus Mx X12	Paecilomyces sp. (12 mm); Mucor lusitanicus (9 mm); Rhodotorula glutinis (18 mm); Nadsonia fulvescens (14 mm)	Gerth et al. (1983)
PK/NRP	Isoxazole- and diazepanone-containing compound	Myxofacycline	Corallococcus sp. MCy9072	Mucor hiemalis (32 μg/mL)	Popoff et al. (2021)
PK/NRP	Macrocyclic lactone	Nannocystin	Nannocystis sp. ST201196	Candida albicans (IC₅₀ = 73 nM)	Hoffmann et al. (2015)
			Nannocystis sp. MB1016	Saccharomyces cerevisiae (IC₅₀ = 75 µM)	Krastel et al. (2015)
PK/NRP	Pyrazinone-containing compound	Nannozinone	Nannocystis pusilla MNa10913	Saccharomyces cerevisiae (66.6 µg/mL); Candida albicans (33.3 µg/mL); Wickerhamomyces anomalus (>66.6 µg/mL); Trichosporon oleaginosus (66.6 µg/mL); Mucor hiemalis (33.3 µg/mL)	Jansen et al. (2014c)
				Saccharomyces cerevisiae (>66.6 µg/mL); Candida albicans (>66.6 µg/mL); Wickerhamomyces anomalus (>66.6 µg/mL); Trichosporon oleaginosus (66.6 µg/mL); Mucor hiemalis (>66.6 µg/mL)
PK/NRP	γ-Pyrone compound	Phenoxan	Polyangium sp. PI V019	Mucor hiemalis (20 mm); Botrytis cinerea (17 mm); Trichoderma koningii (10 mm); Gibberella fujikuroi (13 mm); Pythium debaryanum (12 mm); Rhizopus arrhizus (16 mm); Ustilago maydis (35 mm)	Kunze et al. (1992b)
PK/NRP	Heterocycle-rich compound	Thiangazole	Polyangium fumosum P1 3007	Ustilago maydis (3.12 µg/mL)	Kunze et al. (1993)
† PK – polyketide; NRP – non-ribosomal peptide; PK/NRP hybrid – hybrid compound synthesised via both polyketide synthases and non-ribosomal peptide synthetases; ‡Taxonomic names and strain identifiers are presented as reported in the original source literature. Some species names may differ from current classifications due to recent phylogenomic reassignments within the Myxococcota. Where strain …
